# Supplementary material for: Switchable Optical Properties of Dyes and Nanoparticles in Electrowetting Devices
Source: Nanomaterials (Basel). 2024 Jan 9;14(2):142. doi: 10.3390/nano14020142 (PMC10821281; doi:10.3390/nano14020142)
Supplement: Supplementary file 1 [file nanomaterials-14-00142-s001.zip]

Archive with 1 entries (1 files):
- nanomaterials-2765160-supplementary.pdf
